# Supplementary material for: Novel Benzimidazole Derived Imine Ligand and Its Co(III) and Cu(II) Complexes as Anticancer Agents: Chemical Synthesis, DFT Studies, In Vitro and In Vivo Biological Investigations
Source: Pharmaceuticals (Basel). 2023 Jan 13;16(1):125. doi: 10.3390/ph16010125 (PMC9866693; doi:10.3390/ph16010125)
Supplement: Supplementary file 1 [file pharmaceuticals-16-00125-s001.zip]

Archive with 1 entries (1 files):
- pharmaceuticals-2078979-supplementary.pdf
